# Supplementary material for: Synthesis of Second-Generation Analogs of Temporin-SHa Peptide Having Broad-Spectrum Antibacterial and Anticancer Effects
Source: Antibiotics (Basel). 2024 Aug 11;13(8):758. doi: 10.3390/antibiotics13080758 (PMC11350846; doi:10.3390/antibiotics13080758)
Supplement: Supplementary file 1 [file antibiotics-13-00758-s001.zip]

Archive with 1 entries (1 files):
- antibiotics-3094880-supplementary.pdf
